# Supplementary material for: Hallmarks of Comparative Transcriptome between Rhizomorphs and Hyphae of Armillaria sp. 541 Participating in Fungal Symbiosis with Emphasis on LysM Domains
Source: Microorganisms. 2023 Jul 27;11(8):1914. doi: 10.3390/microorganisms11081914 (PMC10458900; doi:10.3390/microorganisms11081914)
Supplement: Supplementary file 1 [file microorganisms-11-01914-s001.zip]

Archive with 7 entries (7 files):
- Supplementary Figure S1.pdf
- Supplementary Figure S2.pdf
- Supplementary Table S1-S4.pdf
- Supplementary Table S5.xlsx
- Supplementary Table S6.xls
- Supplementary Table S7.xls
- Supplementary Table S8.xls
