# Supplementary material for: Hallmarks of Comparative Transcriptome between Rhizomorphs and Hyphae of Armillaria sp. 541 Participating in Fungal Symbiosis with Emphasis on LysM Domains
Source: Microorganisms. 2023 Jul 27;11(8):1914. doi: 10.3390/microorganisms11081914 (PMC10458900; doi:10.3390/microorganisms11081914)
Supplement: Supplementary file 1 [file microorganisms-11-01914-s001.zip › Supplementary Table S5.xlsx]

## Sheet: 1
Table S5. Probe information for targeted gene
		Primers Information
		Order NO.RX033135 Date:2021-05-18
		Number of Primers:1 Number of Tubes:2
PIN	Primer Name	Sequence (5'to 3')	Length	Package	MW(g/mole)	Tm℃	GC%	nmol/tube	ug/tube	Volume for 100uM per tube	Purification	Modification
A2239932	Armillaria	CGGTGTAATTGCGAGCACAGTTAGCCACTTGGG	26	1 OD*2	9083.23	64.3	61.5	3.3	29.86	33	HPLC	5' DIG,3' DIG,
	Criteria	the difference between actual molecular weight and theoretical molecular weight is less than 0.3%
