# Supplementary material for: Hallmarks of Comparative Transcriptome between Rhizomorphs and Hyphae of Armillaria sp. 541 Participating in Fungal Symbiosis with Emphasis on LysM Domains
Source: Microorganisms. 2023 Jul 27;11(8):1914. doi: 10.3390/microorganisms11081914 (PMC10458900; doi:10.3390/microorganisms11081914)
Supplement: Supplementary file 1 [file microorganisms-11-01914-s001.zip › Supplementary Table S6.xls]

## Sheet: Experiment Summary
Table S6. Excel Report of aLDRG binds to GlcNAc2 3 4 5 8
C:\Users\Labuser\Desktop\data\zdw\20220114\aLDRG GlcNAc 2 3 4 5 6 50 uM
ExpDescription: Unassigned
ExperimentType: KINETICS
StartDateTime: 1/14/2022 2:37:18 PM
MachineName: GGFZV52
UserName: Labuser
PlateName: 220114
PlateName2: Unassigned
Instrument Type: OctetRED96
220114_001.frd (A1)
220114_002.frd (B1)
220114_003.frd (C1)
220114_004.frd (D1)
220114_005.frd (E1)
220114_006.frd (F1)
220114_007.frd (A2)
220114_008.frd (B2)
220114_009.frd (C2)
220114_010.frd (D2)
220114_011.frd (E2)
220114_012.frd (F2)
220114_ExpMethod.fmf
N	Data Name	Assay Time	Flow Rate	Step Type Name	Step Type		Assay Step Number	Step Data Name	Sensor Column	Sample Column	Step Type	Assay Time
1	Baseline	120	1000	Baseline	2		1	Baseline	1	1	Baseline	120
2	Association	120	1000	Association	0		2	Association	1	2	Association	120
3	Dissociation	120	1000	Dissociation	1		3	Dissociation	1	3	Dissociation	120
							4	Baseline	2	4	Baseline	120
							5	Association	2	2	Association	120
							6	Dissociation	2	5	Dissociation	120
Report Info
SW Name: Octet DataAnalysis
SW Version: 9.0.0.10
Date/Time: 1/14/2022 4:17:32 PM

## Sheet: Sensor Tray
Assay Table					Sensor Location and File Name
Step	Step Name	Step Type	Step Time		Number	Sensor Location	Sensor Type	Sensor Info	File Name
1	Baseline	BASELINE	119.99		1	A1	SA (Streptavidin)		C:\Users\Labuser\Desktop\data\zdw\20220114\aLDRG GlcNAc 2 3 4 5 6 50 uM\220114_001.frd
2	Association	ASSOC	120.01		2	B1	SA (Streptavidin)		C:\Users\Labuser\Desktop\data\zdw\20220114\aLDRG GlcNAc 2 3 4 5 6 50 uM\220114_002.frd
3	Dissociation	DISASSOC	120.01		3	C1	SA (Streptavidin)		C:\Users\Labuser\Desktop\data\zdw\20220114\aLDRG GlcNAc 2 3 4 5 6 50 uM\220114_003.frd
					4	D1	SA (Streptavidin)		C:\Users\Labuser\Desktop\data\zdw\20220114\aLDRG GlcNAc 2 3 4 5 6 50 uM\220114_004.frd
					5	E1	SA (Streptavidin)		C:\Users\Labuser\Desktop\data\zdw\20220114\aLDRG GlcNAc 2 3 4 5 6 50 uM\220114_005.frd
					6	F1	SA (Streptavidin)		C:\Users\Labuser\Desktop\data\zdw\20220114\aLDRG GlcNAc 2 3 4 5 6 50 uM\220114_006.frd
					7	A2	SA (Streptavidin)		C:\Users\Labuser\Desktop\data\zdw\20220114\aLDRG GlcNAc 2 3 4 5 6 50 uM\220114_007.frd
					8	B2	SA (Streptavidin)		C:\Users\Labuser\Desktop\data\zdw\20220114\aLDRG GlcNAc 2 3 4 5 6 50 uM\220114_008.frd
					9	C2	SA (Streptavidin)		C:\Users\Labuser\Desktop\data\zdw\20220114\aLDRG GlcNAc 2 3 4 5 6 50 uM\220114_009.frd
					10	D2	SA (Streptavidin)		C:\Users\Labuser\Desktop\data\zdw\20220114\aLDRG GlcNAc 2 3 4 5 6 50 uM\220114_010.frd
					11	E2	SA (Streptavidin)		C:\Users\Labuser\Desktop\data\zdw\20220114\aLDRG GlcNAc 2 3 4 5 6 50 uM\220114_011.frd
					12	F2	SA (Streptavidin)		C:\Users\Labuser\Desktop\data\zdw\20220114\aLDRG GlcNAc 2 3 4 5 6 50 uM\220114_012.frd

## Sheet: Processing Parameters
Processing Parameters
Subtraction Type:	Double Reference
Align Y:	Yes
	Step to Align:	Baseline
	Time (seconds):	114.8	119.8
Inter-step Correction:	None
S-G Filtering	ON
Analysis Parameters
Step to Analyze	Association & Dissociation
Model:	1 to 1
Fitting	Global
	Group By:
		Sensor
	Rmax
		Linked
Window of Interest:	Association (secs):	0	120
	Dissociation (secs):	0	120
Steady State Analysis
	Fit using Data	Req
Sensors Analyzed
	(A1-A2)-(F1-F2)
	(B1-B2)-(F1-F2)
	(C1-C2)-(F1-F2)
	(D1-D2)-(F1-F2)
	(E1-E2)-(F1-F2)

## Sheet: Sensor Data
Well Number	Well Location	Sensor	Sensor Type	Sensor Info	File Name
1	A1	Ligand Sensor	SA (Streptavidin)		C:\Users\Labuser\Desktop\data\zdw\20220114\aLDRG GlcNAc 2 3 4 5 6 50 uM\220114_001.frd
2	B1	Ligand Sensor	SA (Streptavidin)		C:\Users\Labuser\Desktop\data\zdw\20220114\aLDRG GlcNAc 2 3 4 5 6 50 uM\220114_002.frd
3	C1	Ligand Sensor	SA (Streptavidin)		C:\Users\Labuser\Desktop\data\zdw\20220114\aLDRG GlcNAc 2 3 4 5 6 50 uM\220114_003.frd
4	D1	Ligand Sensor	SA (Streptavidin)		C:\Users\Labuser\Desktop\data\zdw\20220114\aLDRG GlcNAc 2 3 4 5 6 50 uM\220114_004.frd
5	E1	Ligand Sensor	SA (Streptavidin)		C:\Users\Labuser\Desktop\data\zdw\20220114\aLDRG GlcNAc 2 3 4 5 6 50 uM\220114_005.frd
6	F1	Ligand Sensor	SA (Streptavidin)		C:\Users\Labuser\Desktop\data\zdw\20220114\aLDRG GlcNAc 2 3 4 5 6 50 uM\220114_006.frd
7	G1	Empty
8	H1	Empty
9	A2	Reference Sensor	SA (Streptavidin)		C:\Users\Labuser\Desktop\data\zdw\20220114\aLDRG GlcNAc 2 3 4 5 6 50 uM\220114_007.frd
10	B2	Reference Sensor	SA (Streptavidin)		C:\Users\Labuser\Desktop\data\zdw\20220114\aLDRG GlcNAc 2 3 4 5 6 50 uM\220114_008.frd
11	C2	Reference Sensor	SA (Streptavidin)		C:\Users\Labuser\Desktop\data\zdw\20220114\aLDRG GlcNAc 2 3 4 5 6 50 uM\220114_009.frd
12	D2	Reference Sensor	SA (Streptavidin)		C:\Users\Labuser\Desktop\data\zdw\20220114\aLDRG GlcNAc 2 3 4 5 6 50 uM\220114_010.frd
13	E2	Reference Sensor	SA (Streptavidin)		C:\Users\Labuser\Desktop\data\zdw\20220114\aLDRG GlcNAc 2 3 4 5 6 50 uM\220114_011.frd
14	F2	Reference Sensor	SA (Streptavidin)		C:\Users\Labuser\Desktop\data\zdw\20220114\aLDRG GlcNAc 2 3 4 5 6 50 uM\220114_012.frd
15	G2	Empty
16	H2	Empty
17	A3	Empty
18	B3	Empty
19	C3	Empty
20	D3	Empty
21	E3	Empty
22	F3	Empty
23	G3	Empty
24	H3	Empty
25	A4	Empty
26	B4	Empty
27	C4	Empty
28	D4	Empty
29	E4	Empty
30	F4	Empty
31	G4	Empty
32	H4	Empty
33	A5	Empty
34	B5	Empty
35	C5	Empty
36	D5	Empty
37	E5	Empty
38	F5	Empty
39	G5	Empty
40	H5	Empty
41	A6	Empty
42	B6	Empty
43	C6	Empty
44	D6	Empty
45	E6	Empty
46	F6	Empty
47	G6	Empty
48	H6	Empty
49	A7	Empty
50	B7	Empty
51	C7	Empty
52	D7	Empty
53	E7	Empty
54	F7	Empty
55	G7	Empty
56	H7	Empty
57	A8	Empty
58	B8	Empty
59	C8	Empty
60	D8	Empty
61	E8	Empty
62	F8	Empty
63	G8	Empty
64	H8	Empty
65	A9	Empty
66	B9	Empty
67	C9	Empty
68	D9	Empty
69	E9	Empty
70	F9	Empty
71	G9	Empty
72	H9	Empty
73	A10	Empty
74	B10	Empty
75	C10	Empty
76	D10	Empty
77	E10	Empty
78	F10	Empty
79	G10	Empty
80	H10	Empty
81	A11	Empty
82	B11	Empty
83	C11	Empty
84	D11	Empty
85	E11	Empty
86	F11	Empty
87	G11	Empty
88	H11	Empty
89	A12	Empty
90	B12	Empty
91	C12	Empty
92	D12	Empty
93	E12	Empty
94	F12	Empty
95	G12	Empty
96	H12	Empty

## Sheet: Sample Data
Well Number	Well Location	Well Type	Sample ID	Description	Molar Conc.
1	A1	Sample			65535
2	B1	Sample			65535
3	C1	Sample			65535
4	D1	Sample			65535
5	E1	Sample			65535
6	F1	Reference Well			65535
7	G1	unset			65535
8	H1	unset			65535
9	A2	Sample			50
10	B2	Sample			50
11	C2	Sample			50
12	D2	Sample			50
13	E2	Sample			50
14	F2	Reference Well			0
15	G2	unset			65535
16	H2	unset			65535
17	A3	Sample			65535
18	B3	Sample			65535
19	C3	Sample			65535
20	D3	Sample			65535
21	E3	Sample			65535
22	F3	Reference Well			65535
23	G3	unset			65535
24	H3	unset			65535
25	A4	Sample			65535
26	B4	Sample			65535
27	C4	Sample			65535
28	D4	Sample			65535
29	E4	Sample			65535
30	F4	Reference Well			65535
31	G4	unset			65535
32	H4	unset			65535
33	A5	Sample			65535
34	B5	Sample			65535
35	C5	Sample			65535
36	D5	Sample			65535
37	E5	Sample			65535
38	F5	Reference Well			65535
39	G5	unset			65535
40	H5	unset			65535
41	A6	unset			65535
42	B6	unset			65535
43	C6	unset			65535
44	D6	unset			65535
45	E6	unset			65535
46	F6	unset			65535
47	G6	unset			65535
48	H6	unset			65535
49	A7	unset			65535
50	B7	unset			65535
51	C7	unset			65535
52	D7	unset			65535
53	E7	unset			65535
54	F7	unset			65535
55	G7	unset			65535
56	H7	unset			65535
57	A8	unset			65535
58	B8	unset			65535
59	C8	unset			65535
60	D8	unset			65535
61	E8	unset			65535
62	F8	unset			65535
63	G8	unset			65535
64	H8	unset			65535
65	A9	unset			65535
66	B9	unset			65535
67	C9	unset			65535
68	D9	unset			65535
69	E9	unset			65535
70	F9	unset			65535
71	G9	unset			65535
72	H9	unset			65535
73	A10	unset			65535
74	B10	unset			65535
75	C10	unset			65535
76	D10	unset			65535
77	E10	unset			65535
78	F10	unset			65535
79	G10	unset			65535
80	H10	unset			65535
81	A11	unset			65535
82	B11	unset			65535
83	C11	unset			65535
84	D11	unset			65535
85	E11	unset			65535
86	F11	unset			65535
87	G11	unset			65535
88	H11	unset			65535
89	A12	unset			65535
90	B12	unset			65535
91	C12	unset			65535
92	D12	unset			65535
93	E12	unset			65535
94	F12	unset			65535
95	G12	unset			65535
96	H12	unset			65535

## Sheet: Raw and Aligned Data
Sensor Location	Color	Sensor	Sensor Type	Sensor Info
A1		Ligand Sensor	SA (Streptavidin)
B1		Ligand Sensor	SA (Streptavidin)
C1		Ligand Sensor	SA (Streptavidin)
D1		Ligand Sensor	SA (Streptavidin)
E1		Ligand Sensor	SA (Streptavidin)
F1		Ligand Sensor	SA (Streptavidin)
A2		Reference Sensor	SA (Streptavidin)
B2		Reference Sensor	SA (Streptavidin)
C2		Reference Sensor	SA (Streptavidin)
D2		Reference Sensor	SA (Streptavidin)
E2		Reference Sensor	SA (Streptavidin)
F2		Reference Sensor	SA (Streptavidin)

## Sheet: Result - A1
Result- A1
Sensor Location	Sample Location	Sample ID	Concentration (µM)	Time 1 (sec)	Binding 1 (nm)	Time 2 (sec)	Binding 2 (nm)
A1	A2		50	115.005	-0.02014	234.805	-0.04742
B1	B2		50	115.005	0.02317	234.805	-0.01201
C1	C2		50	115.005	-0.00245	234.805	-0.0301
D1	D2		50	115.005	0.01443	234.805	-0.00469
E1	E2		50	115.005	-0.00081	234.805	-0.00685

## Sheet: Result - B1
Result- B1

## Sheet: Result - C1
Result- C1

## Sheet: Result - D1
Result- D1

[truncated: 7 more sheets: Result - E1, Stacked Graphs, Result Table, Iso-Affinity Graph, Individual Graphs, Grouped Graph, Analysis Parameters]
