# Supplementary material for: Hallmarks of Comparative Transcriptome between Rhizomorphs and Hyphae of Armillaria sp. 541 Participating in Fungal Symbiosis with Emphasis on LysM Domains
Source: Microorganisms. 2023 Jul 27;11(8):1914. doi: 10.3390/microorganisms11081914 (PMC10458900; doi:10.3390/microorganisms11081914)
Supplement: Supplementary file 1 [file microorganisms-11-01914-s001.zip › Supplementary Table S8.xls]

## Sheet: Experiment Summary
Table S8. Excel Report of aLDRG binds to GlcNAc5
C:\Users\Labuser\Desktop\data\zdw\20220116\aLDRG GlcNAc5 1600 800 400 200 100 50
ExpDescription: Unassigned
ExperimentType: KINETICS
StartDateTime: 1/16/2022 1:56:43 PM
MachineName: GGFZV52
UserName: Labuser
PlateName: 220116
PlateName2: Unassigned
Instrument Type: OctetRED96
220116_001.frd (A5)
220116_002.frd (B5)
220116_003.frd (C5)
220116_004.frd (D5)
220116_005.frd (E5)
220116_006.frd (F5)
220116_007.frd (G5)
220116_008.frd (A6)
220116_009.frd (B6)
220116_010.frd (C6)
220116_011.frd (D6)
220116_012.frd (E6)
220116_013.frd (F6)
220116_014.frd (G6)
220116_ExpMethod.fmf
N	Data Name	Assay Time	Flow Rate	Step Type Name	Step Type		Assay Step Number	Step Data Name	Sensor Column	Sample Column	Step Type	Assay Time
1	Baseline	120	1000	Baseline	2		1	Baseline	1	1	Baseline	120
2	Association	120	1000	Association	0		2	Association	1	2	Association	120
3	Dissociation	120	1000	Dissociation	1		3	Dissociation	1	3	Dissociation	120
							4	Baseline	2	4	Baseline	120
							5	Association	2	2	Association	120
							6	Dissociation	2	5	Dissociation	120
Report Info
SW Name: Octet DataAnalysis
SW Version: 9.0.0.10
Date/Time: 1/16/2022 2:21:37 PM

## Sheet: Sensor Tray
Assay Table					Sensor Location and File Name
Step	Step Name	Step Type	Step Time		Number	Sensor Location	Sensor Type	Sensor Info	File Name
1	Baseline	BASELINE	119.99		1	A5	SA (Streptavidin)		C:\Users\Labuser\Desktop\data\zdw\20220116\aLDRG GlcNAc5 1600 800 400 200 100 50\220116_001.frd
2	Association	ASSOC	120.01		2	B5	SA (Streptavidin)		C:\Users\Labuser\Desktop\data\zdw\20220116\aLDRG GlcNAc5 1600 800 400 200 100 50\220116_002.frd
3	Dissociation	DISASSOC	119.99		3	C5	SA (Streptavidin)		C:\Users\Labuser\Desktop\data\zdw\20220116\aLDRG GlcNAc5 1600 800 400 200 100 50\220116_003.frd
					4	D5	SA (Streptavidin)		C:\Users\Labuser\Desktop\data\zdw\20220116\aLDRG GlcNAc5 1600 800 400 200 100 50\220116_004.frd
					5	E5	SA (Streptavidin)		C:\Users\Labuser\Desktop\data\zdw\20220116\aLDRG GlcNAc5 1600 800 400 200 100 50\220116_005.frd
					6	F5	SA (Streptavidin)		C:\Users\Labuser\Desktop\data\zdw\20220116\aLDRG GlcNAc5 1600 800 400 200 100 50\220116_006.frd
					7	G5	SA (Streptavidin)		C:\Users\Labuser\Desktop\data\zdw\20220116\aLDRG GlcNAc5 1600 800 400 200 100 50\220116_007.frd
					8	A6	SA (Streptavidin)		C:\Users\Labuser\Desktop\data\zdw\20220116\aLDRG GlcNAc5 1600 800 400 200 100 50\220116_008.frd
					9	B6	SA (Streptavidin)		C:\Users\Labuser\Desktop\data\zdw\20220116\aLDRG GlcNAc5 1600 800 400 200 100 50\220116_009.frd
					10	C6	SA (Streptavidin)		C:\Users\Labuser\Desktop\data\zdw\20220116\aLDRG GlcNAc5 1600 800 400 200 100 50\220116_010.frd
					11	D6	SA (Streptavidin)		C:\Users\Labuser\Desktop\data\zdw\20220116\aLDRG GlcNAc5 1600 800 400 200 100 50\220116_011.frd
					12	E6	SA (Streptavidin)		C:\Users\Labuser\Desktop\data\zdw\20220116\aLDRG GlcNAc5 1600 800 400 200 100 50\220116_012.frd
					13	F6	SA (Streptavidin)		C:\Users\Labuser\Desktop\data\zdw\20220116\aLDRG GlcNAc5 1600 800 400 200 100 50\220116_013.frd
					14	G6	SA (Streptavidin)		C:\Users\Labuser\Desktop\data\zdw\20220116\aLDRG GlcNAc5 1600 800 400 200 100 50\220116_014.frd

## Sheet: Processing Parameters
Processing Parameters
Subtraction Type:	Double Reference
Align Y:	Yes
	Step to Align:	Baseline
	Time (seconds):	114.8	119.8
Inter-step Correction:	None
S-G Filtering	ON
Analysis Parameters
Step to Analyze	Association & Dissociation
Model:	1 to 1
Fitting	Global
	Group By:
		Color
	Rmax
		Linked
Window of Interest:	Association (secs):	0	120
	Dissociation (secs):	0	119.99
Steady State Analysis
	Fit using Data	Req
Sensors Analyzed
	(A5-A6)-(G5-G6)
	(B5-B6)-(G5-G6)
	(C5-C6)-(G5-G6)
	(D5-D6)-(G5-G6)
	(E5-E6)-(G5-G6)
	(F5-F6)-(G5-G6)

## Sheet: Sensor Data
Well Number	Well Location	Sensor	Sensor Type	Sensor Info	File Name
1	A1	Empty
2	B1	Empty
3	C1	Empty
4	D1	Empty
5	E1	Empty
6	F1	Empty
7	G1	Empty
8	H1	Empty
9	A2	Empty
10	B2	Empty
11	C2	Empty
12	D2	Empty
13	E2	Empty
14	F2	Empty
15	G2	Empty
16	H2	Empty
17	A3	Empty
18	B3	Empty
19	C3	Empty
20	D3	Empty
21	E3	Empty
22	F3	Empty
23	G3	Empty
24	H3	Empty
25	A4	Empty
26	B4	Empty
27	C4	Empty
28	D4	Empty
29	E4	Empty
30	F4	Empty
31	G4	Empty
32	H4	Empty
33	A5	Ligand Sensor	SA (Streptavidin)		C:\Users\Labuser\Desktop\data\zdw\20220116\aLDRG GlcNAc5 1600 800 400 200 100 50\220116_001.frd
34	B5	Ligand Sensor	SA (Streptavidin)		C:\Users\Labuser\Desktop\data\zdw\20220116\aLDRG GlcNAc5 1600 800 400 200 100 50\220116_002.frd
35	C5	Ligand Sensor	SA (Streptavidin)		C:\Users\Labuser\Desktop\data\zdw\20220116\aLDRG GlcNAc5 1600 800 400 200 100 50\220116_003.frd
36	D5	Ligand Sensor	SA (Streptavidin)		C:\Users\Labuser\Desktop\data\zdw\20220116\aLDRG GlcNAc5 1600 800 400 200 100 50\220116_004.frd
37	E5	Ligand Sensor	SA (Streptavidin)		C:\Users\Labuser\Desktop\data\zdw\20220116\aLDRG GlcNAc5 1600 800 400 200 100 50\220116_005.frd
38	F5	Ligand Sensor	SA (Streptavidin)		C:\Users\Labuser\Desktop\data\zdw\20220116\aLDRG GlcNAc5 1600 800 400 200 100 50\220116_006.frd
39	G5	Ligand Sensor	SA (Streptavidin)		C:\Users\Labuser\Desktop\data\zdw\20220116\aLDRG GlcNAc5 1600 800 400 200 100 50\220116_007.frd
40	H5	Empty
41	A6	Reference Sensor	SA (Streptavidin)		C:\Users\Labuser\Desktop\data\zdw\20220116\aLDRG GlcNAc5 1600 800 400 200 100 50\220116_008.frd
42	B6	Reference Sensor	SA (Streptavidin)		C:\Users\Labuser\Desktop\data\zdw\20220116\aLDRG GlcNAc5 1600 800 400 200 100 50\220116_009.frd
43	C6	Reference Sensor	SA (Streptavidin)		C:\Users\Labuser\Desktop\data\zdw\20220116\aLDRG GlcNAc5 1600 800 400 200 100 50\220116_010.frd
44	D6	Reference Sensor	SA (Streptavidin)		C:\Users\Labuser\Desktop\data\zdw\20220116\aLDRG GlcNAc5 1600 800 400 200 100 50\220116_011.frd
45	E6	Reference Sensor	SA (Streptavidin)		C:\Users\Labuser\Desktop\data\zdw\20220116\aLDRG GlcNAc5 1600 800 400 200 100 50\220116_012.frd
46	F6	Reference Sensor	SA (Streptavidin)		C:\Users\Labuser\Desktop\data\zdw\20220116\aLDRG GlcNAc5 1600 800 400 200 100 50\220116_013.frd
47	G6	Reference Sensor	SA (Streptavidin)		C:\Users\Labuser\Desktop\data\zdw\20220116\aLDRG GlcNAc5 1600 800 400 200 100 50\220116_014.frd
48	H6	Empty
49	A7	Empty
50	B7	Empty
51	C7	Empty
52	D7	Empty
53	E7	Empty
54	F7	Empty
55	G7	Empty
56	H7	Empty
57	A8	Empty
58	B8	Empty
59	C8	Empty
60	D8	Empty
61	E8	Empty
62	F8	Empty
63	G8	Empty
64	H8	Empty
65	A9	Empty
66	B9	Empty
67	C9	Empty
68	D9	Empty
69	E9	Empty
70	F9	Empty
71	G9	Empty
72	H9	Empty
73	A10	Empty
74	B10	Empty
75	C10	Empty
76	D10	Empty
77	E10	Empty
78	F10	Empty
79	G10	Empty
80	H10	Empty
81	A11	Empty
82	B11	Empty
83	C11	Empty
84	D11	Empty
85	E11	Empty
86	F11	Empty
87	G11	Empty
88	H11	Empty
89	A12	Empty
90	B12	Empty
91	C12	Empty
92	D12	Empty
93	E12	Empty
94	F12	Empty
95	G12	Empty
96	H12	Empty

## Sheet: Sample Data
Well Number	Well Location	Well Type	Sample ID	Description	Molar Conc.
1	A1	Sample			65535
2	B1	Sample			65535
3	C1	Sample			65535
4	D1	Sample			65535
5	E1	Sample			65535
6	F1	Sample			65535
7	G1	Reference Well			65535
8	H1	unset			65535
9	A2	Sample			1600
10	B2	Sample			800
11	C2	Sample			400
12	D2	Sample			200
13	E2	Sample			100
14	F2	Sample			50
15	G2	Reference Well			0
16	H2	unset			65535
17	A3	Sample			65535
18	B3	Sample			65535
19	C3	Sample			65535
20	D3	Sample			65535
21	E3	Sample			65535
22	F3	Sample			65535
23	G3	Reference Well			65535
24	H3	unset			65535
25	A4	Sample			65535
26	B4	Sample			65535
27	C4	Sample			65535
28	D4	Sample			65535
29	E4	Sample			65535
30	F4	Sample			65535
31	G4	Reference Well			65535
32	H4	unset			65535
33	A5	Sample			65535
34	B5	Sample			65535
35	C5	Sample			65535
36	D5	Sample			65535
37	E5	Sample			65535
38	F5	Sample			65535
39	G5	Reference Well			65535
40	H5	unset			65535
41	A6	unset			65535
42	B6	unset			65535
43	C6	unset			65535
44	D6	unset			65535
45	E6	unset			65535
46	F6	unset			65535
47	G6	unset			65535
48	H6	unset			65535
49	A7	unset			65535
50	B7	unset			65535
51	C7	unset			65535
52	D7	unset			65535
53	E7	unset			65535
54	F7	unset			65535
55	G7	unset			65535
56	H7	unset			65535
57	A8	unset			65535
58	B8	unset			65535
59	C8	unset			65535
60	D8	unset			65535
61	E8	unset			65535
62	F8	unset			65535
63	G8	unset			65535
64	H8	unset			65535
65	A9	unset			65535
66	B9	unset			65535
67	C9	unset			65535
68	D9	unset			65535
69	E9	unset			65535
70	F9	unset			65535
71	G9	unset			65535
72	H9	unset			65535
73	A10	unset			65535
74	B10	unset			65535
75	C10	unset			65535
76	D10	unset			65535
77	E10	unset			65535
78	F10	unset			65535
79	G10	unset			65535
80	H10	unset			65535
81	A11	unset			65535
82	B11	unset			65535
83	C11	unset			65535
84	D11	unset			65535
85	E11	unset			65535
86	F11	unset			65535
87	G11	unset			65535
88	H11	unset			65535
89	A12	unset			65535
90	B12	unset			65535
91	C12	unset			65535
92	D12	unset			65535
93	E12	unset			65535
94	F12	unset			65535
95	G12	unset			65535
96	H12	unset			65535

## Sheet: Raw and Aligned Data
Sensor Location	Color	Sensor	Sensor Type	Sensor Info
A5		Ligand Sensor	SA (Streptavidin)
B5		Ligand Sensor	SA (Streptavidin)
C5		Ligand Sensor	SA (Streptavidin)
D5		Ligand Sensor	SA (Streptavidin)
E5		Ligand Sensor	SA (Streptavidin)
F5		Ligand Sensor	SA (Streptavidin)
G5		Ligand Sensor	SA (Streptavidin)
A6		Ligand Sensor	SA (Streptavidin)
B6		Ligand Sensor	SA (Streptavidin)
C6		Ligand Sensor	SA (Streptavidin)
D6		Ligand Sensor	SA (Streptavidin)
E6		Ligand Sensor	SA (Streptavidin)
F6		Ligand Sensor	SA (Streptavidin)
G6		Ligand Sensor	SA (Streptavidin)

## Sheet: Result - A5
Result- A5
Sensor Location	Sample Location	Sample ID	Concentration (µM)	Time 1 (sec)	Binding 1 (nm)	Time 2 (sec)	Binding 2 (nm)
A5	A2		1600	115.007	0.03643	234.807	-0.01672
B5	B2		800	115.007	0.03333	234.807	-0.01774
C5	C2		400	115.007	0.01511	234.807	-0.02057
D5	D2		200	115.007	0.02297	234.807	-0.01462
E5	E2		100	115.007	0.0173	234.807	-0.01197
F5	F2		50	115.007	0.00415	234.807	-0.01131

## Sheet: Result - B5
Result- B5

## Sheet: Result - C5
Result- C5

## Sheet: Result - D5
Result- D5

[truncated: 9 more sheets: Result - E5, Result - F5, Stacked Graphs, Result Table, Iso-Affinity Graph, Steady State, Individual Graphs, Grouped Graph, Analysis Parameters]
